# Supplementary material for: Assessment of the Acute Phase Response in Healthy and Injured Southern White Rhinoceros (Ceratotherium simum simum)
Source: Front Vet Sci. 2020 Jan 9;6:475. doi: 10.3389/fvets.2019.00475 (PMC6962144; doi:10.3389/fvets.2019.00475)
Supplement: Supplementary file 1 [file Table_1.XLSX]

## Sheet: Reference population
Sample number	Life stage	Sex	Alb (g/L)	Fib (g/L)	Hapto (g/L)	Iron (umol/L)	SAA (mg/L)
1	Adult	Female	26.3	2.107	2.25	15.2
2	Adult	Female	22.97	2.666	4.56	13.1
3	Adult	Female	27.38	2.744	3.78	19.5
4	Adult	Male	27.58	2.691	4.73	20.3
5	Adult	Male	28.61	2.917	2.94	17.6
6	Adult	Female	22.98	2.98	4.35	15.5
7	Young Adult	Female	23.95	2.078	2.21	16.1	7.30379
8	Adult	Female	24.68	2.321	1.85	17.5	3.77693
9	Adult	Female	20.87	2.036	1.24	23	0
10	Adult	Male	29.23	2.616	3.48	26.9	0
11	Young Adult	Male	28.08	2.546	3.03	22.7
12	Adult	Female	21.28	2.285	2.76	11.6	2.65856
13	Adult	Female	19.12	1.791	2.09	11.9
14	Adult	Male	23.74	2.321	2.49	19.8	0
15	Adult	Female	20.5	1.853	2.85	11.9
16	Adult	Female	21.83	2.233	3.18	15.3
17	Adult	Female	24.12	2.616	3.54	15.4
18	Adult	Female	25.75	1.971	1.88	34.9	1.46825
19	Adult	Female	20.41	2.417	2.58	17.4
20	Adult	Female	24.7	3.189	2.7	20.1	1.33731
21	Adult	Female	28.95	2.34	2.91	19.4	3.43709
22	Young Adult	Male	17.51	4.653	7.85	9.1
23	Adult	Female	24.8	2.023	2.95	20.7	3.63267
24	Adult	Female	23.78	2.569	2.75	20.3	0
25	Adult	Female	24.13	2.321	2.8	15.8
26	Adult	Female	27.49	2.378	1.9	21.7	3.42438
27	Young Adult	Male	25.12	2.691	2.65	21.8	1.58597
28	Young Adult	Male	23.2	2.438	2.6	18.8	0.710291
29	Young Adult	Male	26.83	2.417	1.4	21.3	1.49204
30	Adult	Male	18.06	2.438	3	15.7	1.96029
31	Adult	Male	22.04	2.397	2.1	17.5	2.55651
32	Young Adult	Male	19.81	2.092	2.4	17.7
33	Adult	Male	23.26	4.199	1.55	19.5	1.20431
34	Adult	Male	23.44	1.875	1.9	21	1.14733
35	Young Adult	Male	28.03	2.285	3.15	24.8	0.677893
36	Young Adult	Male	25.75	2.137	1.9	26	2.247
37	Young Adult	Female	30.63	2.502	1.9	28.4	2.43725
38	Young Adult	Female	28.25	2.641	2.6	35	0
39	Young Adult	Male	27.39	2.137	3.65	23.1	18.3725
40	Adult	Male	27.99	2.34	3.35	20.8	57.1905
41	Adult	Male	25.11	2.34	1.8	12.3
42	Young Adult	Male	20.2	2.233	3.5	20.1
43	Young Adult	Male	23.73	2.267	2.5	20.1
44	Young Adult	Male	24.07	2.546	3.1	21.5
45	Adult	Male	25.41	2.137	2.45	17.5
6	Young Adult	Female	29.27	2.184	2.15	29.1	4.05087
47	Young Adult	Female	22.52	2.34	3.9	20.1
48	Adult	Female	25.6	2.168	2.9	20.5	45.4933
49	Young Adult	Male	40.12	2.216	1.95	39.4	0
50	Young Adult	Male	37.73	2.092	0.5	35.5
Outlier

## Sheet: Injured rhinoceros
Sample number	Life stage	Sex	Origin	Clinical Findings	Acute or chronic injury	Alb (g/L)	Fib (g/L)	Hapto (g/L)	Iron (umol/L)	SAA (mg/L)	SAA determined measuring range 20 -97 mg/L
53	Adult	Female	KNP	Reported as injured.	Chronic	17.64		8.22	15.1	0
54	Adult	Male	KNP	Bullet wounds to left shoulder, right hind limb, upper chest; damaged eye.	Acute	19.41		4.32	10.3	2.07634
55	Adult	Male	KNP	Extensive fight wounds.	Chronic	17.33		1.41	9.3	1.45886
56	Adult	Male	KNP	Poached. Broken scapula and neck wound.	Unknown	24.15		0.72	9.6	15.725
57	Sub-adult	Male	KNP	Bullet wound to the scapula with dorsal projection.	Chronic	21.73		6	8.2
58	Sub-adult	Male	KNP	Bullet wound right carpus.	Chronic	19.6		7.68	6.6	5.66532
59	Calf	Male	KNP	Poached.	Unknown	23.39		4.32	7.4	7.45555
60	Adult	Male	KNP	Wounded.	Chronic	13.51		8.64	7.6	2.37786
61	Adult	Male	KNP	Bullet wound nuchal crest, abscess left dorsal scapula.	Chronic	22.58		10.02	12.4	3.83541
62	Adult	Male	KNP	Bullet wound to right forelimb, fractured phalanges 4.	Acute	26.5		6.6	7.2	6.70788
63	Calf	Male	KNP	Wounded.	Chronic	24.16		7.38	4.9	15.932
64	Adult	Male	KNP	Fight wounds.	Chronic	11.51		10.08	2.9	4.18797
65	Adult	Male	KNP	Poached, wound to leg.	Chronic	23.05		0.69	6	13.9771
66	Adult	Male	KNP	Bullet wound left forelimb.	Acute	23.08		5.85	7.7	7.04525
67	Adult	Male	KNP	Bullet wound.	Chronic	23.59		9.65	6.7	1.99236
68	Adult	Female	KNP	Bullet wound.	Chronic	18.1		1.2	6.6	22.4084
69	Adult	Female	KNP	Bullet wounds both forelimbs.	Chronic	18.86		7.26	7.8	3.39707
70	Adult	Male	KNP	Bullet wound left forelimb.	Acute	21.46		7.74	9.2	1.04207
71	Adult	Male	KNP	Bullet wound left hindlimb.	Chronic	10.76		8.52	4.4	1.32258
72	Adult	Male	KNP	Bullet wound right shoulder.	Chronic	20.66		0.72	5.1	53.3018
73	Adult	Female	External: Gauteng, SA	Bullet wound dorsal cervical vertebra. Severe deep machete wound right dorsal thoracic and lumbar area. Mild right hindlimb lameness.	Acute	25.43	3.268	8.15	14.5	1.92
74	Adult	Female	Limpopo, SA	Bullet wound to limb with fracture. Attempt to repair surgically, but died on recovery from anesthesia. Post-mortem revealed severe pulmonary edema and congestion.	Acute	24.69	2.503	2.7	9	10.901
75	Adult	Male	Limpopo, SA	Bullet wounds to area of the nuchal ligament/dorsal spinous processes of the cervical vertebrae.	Acute	15.04	2.862	9.3	4.9
76	Adult	Female	Eastern Cape, SA	Severe facial wounds, horn and most of maxilla removed, sinuses exposed.	Acute	30.91	3.311	10.6	10.5	11.0929
77	Adult	Female	KNP	Fight wound to left axilla.	Chronic	19.3	2.629	1.65	5.5	24.9307
78	Adult	Female	KNP	Bullet wound.	Chronic	15.57	3.311	0.15	7	28.5998
79	Adult	Female	KNP	Front horn missing, fistula exposing nasal cavity.	Chronic	17.22	2.831	4.75	23.6	2.5
80	Calf (2 months)	Female	OVAH	Sample taken 24 hours post laparotomy and enterotomy to correct sand impaction and colon displacement. Calf was showing clinical signs of aspiration pneumonia and hematochezia at the time of sampling. Was euthanized 4 days later, post-mortem revealed septicemia.	Acute	22.77	2.831	5.6	48.5	73.1
81	Calf (1 year)	Female	OVAH	Necrotic and maggot-infested wounds around tail head, flank and shoulder. This sample taken 48 hours after cleaning and debridement.	Acute	12.44		0.3	11.4	144.313
82				Second sample 18 hours after previous one. Clinical signs of aspiration pneumonia, collapsed and died.		10.82		0.3	12.1	137.684
83	Calf (3 months)	Female	OVAH	Sample taken 72 hours after laparotomy to correct gastric and colon impaction and small intestinal volvulus. Recovering well from surgery.	Acute	26.51	2.773	6.95	8	75.79
84				Second sample 72 hours after previous one. At this time was showing mild colic after feeding which resolved with an enema. Improved and discharged 3 days later		27.43		6.4	17.5	28.71
KNP = Kruger National Par
OVAH = Onderstepoort Veterinary Academic Hospital
